# Supplementary material for: Comparative genomics of the closely related fungal genera Cryptococcus and Kwoniella reveals karyotype dynamics and suggests evolutionary mechanisms of pathogenesis
Source: PLoS Biol. 2024 Jun 6;22(6):e3002682. doi: 10.1371/journal.pbio.3002682 (PMC11185503; doi:10.1371/journal.pbio.3002682)
Supplement: S6 Appendix — (A) Centromere length across species (related to Fig 5A). (B) EarlGrey results for each TE category and species (related to Fig 5B). (C) Relative percentage of LTR retrotransposons found in centromeric (CEN) versus non-centromeric (Non-CEN) regions, normalized by the total percentage of LTRs (related to Fig 5C). (D) Percentage of TEs across species (related to Fig 5D). (E) Percentage of TEs in pathogenic and saprophytic Cryptococcus species (related to Fig 5E). (F) Percentage of TEs versus genome size. (G) Percentage of TEs versus average centromere length (related to Fig 5F). (XLSX) [file pbio.3002682.s026.xlsx]

## Sheet: S6 Appendix - index
S6 Appendix. Transposable element content in Cryptococcus and Kwoniella genomes and centromere length raw data.
	Sheet A. Centromere length in Cryptococcus and Kwoniella and statistics (related to Fig 5A).
	Sheet B. EarlGrey results for each TE category and species (related to Fig 5B)
	Sheet C. Relative percentage of LTR retrotransposons found in centromeric (CEN) versus non-centromeric (Non-CEN) regions, normalized by the total percentage of LTRs (related to Fig 5C).
	Sheet D. Percentage of TEs in Cryptococcus and Kwoniella and statistics (related to Fig 5D) .
	Sheet E. Percentage of TEs in pathogenic and saprophytic Cryptococcus species and statistics (related to Fig 5E).
	Sheet F. Percentage of TEs versus Genome size and statistics (related to Fig 5F).
	Sheet G. Percentage of TEs versus Average centromere length and statistics (related to Fig 5G).

## Sheet: A
A. Centromere length in Cryptococcus and Kwoniella and statistics (related to Fig 5A).
Group	Species	chr_no	contig_length_bp	cen_length_bp		Species	Median length (kb)	Mean length (kb)
Cryptococcus	Cryptococcus_neoformans_H99	chr_1	2296463	41684		Cryptococcus_neoformans_H99	47.347	47.9841
Cryptococcus	Cryptococcus_neoformans_H99	chr_2	1645092	61016		Cryptococcus_deneoformans_JEC21	66.643	69.3411
Cryptococcus	Cryptococcus_neoformans_H99	chr_3	1595965	49493		Cryptococcus_bacillisporus_CA1280	22.7025	21.9529
Cryptococcus	Cryptococcus_neoformans_H99	chr_4	1118100	43881		Cryptococcus_decagattii_7685027	34.359	35.3197
Cryptococcus	Cryptococcus_neoformans_H99	chr_5	1856052	42511		Cryptococcus_gatti_WM276	29.432	32.9007
Cryptococcus	Cryptococcus_neoformans_H99	chr_6	1433473	41693		Cryptococcus_tetragattii_IND107	21.9785	22.3021
Cryptococcus	Cryptococcus_neoformans_H99	chr_7	1408304	54416		Cryptococcus_sp._MF34	21.746	22.9119
Cryptococcus	Cryptococcus_neoformans_H99	chr_8	1386114	50426		Cryptococcus_deuterogattii_R265	14.1485	14.8199
Cryptococcus	Cryptococcus_neoformans_H99	chr_9	1186450	37893		Cryptococcus_depauperatus_CBS7841	33.3735	46.5954
Cryptococcus	Cryptococcus_neoformans_H99	chr_10	1078416	45201		Cryptococcus_floricola_DSM27421	72.971	77.2556
Cryptococcus	Cryptococcus_neoformans_H99	chr_11	1569079	66150		Cryptococcus_wingfieldii_CBS7118	77.627	75.3779
Cryptococcus	Cryptococcus_neoformans_H99	chr_12	771011	31730		Cryptococcus_amylolentus_CBS6039	35.353	34.8614
Cryptococcus	Cryptococcus_neoformans_H99	chr_13	756536	53077		Cryptococcus_sp._OR849	30.757	28.7781
Cryptococcus	Cryptococcus_neoformans_H99	chr_14	988842	52606		Cryptococcus_sp._OR918	36.188	38.0029
Cryptococcus	Cryptococcus_deneoformans_JEC21	chr_1	2312874	60867		Kwoniella_europaea_PYCC6329	13.695	17.5667
Cryptococcus	Cryptococcus_deneoformans_JEC21	chr_2	1654348	50022		Kwoniella_sp._B9012	21.77	22.768
Cryptococcus	Cryptococcus_deneoformans_JEC21	chr_3	2116104	110372		Kwoniella_botswanensis_CBS12716	9.703	11.9943
Cryptococcus	Cryptococcus_deneoformans_JEC21	chr_4	1782846	57793		Kwoniella_mangrovensis_CBS8507	16.37	17.3157
Cryptococcus	Cryptococcus_deneoformans_JEC21	chr_5	1507571	82393		Kwoniella_bestiolae_CBS10118	6.9885	8.38262
Cryptococcus	Cryptococcus_deneoformans_JEC21	chr_6	1439871	75322		Kwoniella_dejecticola_CBS10117	6.68	7.23582
Cryptococcus	Cryptococcus_deneoformans_JEC21	chr_7	1386203	68535		Kwoniella_pini_CBS10737	5.724	6.04518
Cryptococcus	Cryptococcus_deneoformans_JEC21	chr_8	1198654	55032		Kwoniella_dendrophila_CBS6074	5.666	5.95927
Cryptococcus	Cryptococcus_deneoformans_JEC21	chr_9	1177571	64751		Kwoniella_shivajii_CBS11374	6.44	6.86018
Cryptococcus	Cryptococcus_deneoformans_JEC21	chr_10	1100342	82704		Kwoniella_heveanensis_CBS569	7.283	7.2662
Cryptococcus	Cryptococcus_deneoformans_JEC21	chr_11	1021977	37678		Kwoniella_sp._CBS6097	7.913	8.277
Cryptococcus	Cryptococcus_deneoformans_JEC21	chr_12	937665	78586		Kwoniella_sp._CBS9459	6.5135	8.154
Cryptococcus	Cryptococcus_deneoformans_JEC21	chr_13	786220	60581		Kwoniella_sp._DSM27419	6.916	9.84975
Cryptococcus	Cryptococcus_deneoformans_JEC21	chr_14	789609	86140		Kwoniella_newhampshirensis_CBS13917	6.3105	6.54814
Cryptococcus	Cryptococcus_bacillisporus_CA1280	chr_1	2180458	18061		Kwoniella_shandongensis_CBS12478	6.955	7.39229
Cryptococcus	Cryptococcus_bacillisporus_CA1280	chr_2	2009518	22508		Cryptococcus	32.875	40.3011
Cryptococcus	Cryptococcus_bacillisporus_CA1280	chr_3	1930994	29242		Kwoniella	6.701	8.35919
Cryptococcus	Cryptococcus_bacillisporus_CA1280	chr_4	1738247	8790
Cryptococcus	Cryptococcus_bacillisporus_CA1280	chr_5	1576396	18004		Statistic	Value	p-value
Cryptococcus	Cryptococcus_bacillisporus_CA1280	chr_6	1372257	22897		Shapiro-Wilk Cryptococcus	0.895002	4.89856e-10
Cryptococcus	Cryptococcus_bacillisporus_CA1280	chr_7	1321231	23746		Shapiro-Wilk Kwoniella	0.674987	6.12861e-15
Cryptococcus	Cryptococcus_bacillisporus_CA1280	chr_8	1266453	13993		Mann-Whitney U	21366	6.14027e-45
Cryptococcus	Cryptococcus_bacillisporus_CA1280	chr_9	1026021	30018
Cryptococcus	Cryptococcus_bacillisporus_CA1280	chr_10	800662	11694
Cryptococcus	Cryptococcus_bacillisporus_CA1280	chr_11	723165	18127
Cryptococcus	Cryptococcus_bacillisporus_CA1280	chr_12	702143	26074
Cryptococcus	Cryptococcus_bacillisporus_CA1280	chr_13	678869	36371
Cryptococcus	Cryptococcus_bacillisporus_CA1280	chr_14	499112	27815
Cryptococcus	Cryptococcus_decagattii_7685027	chr_1	2178358	17391
Cryptococcus	Cryptococcus_decagattii_7685027	chr_2	1958746	48457
Cryptococcus	Cryptococcus_decagattii_7685027	chr_3	1948669	27277
Cryptococcus	Cryptococcus_decagattii_7685027	chr_4	1828366	46621
Cryptococcus	Cryptococcus_decagattii_7685027	chr_5	1768996	32775
Cryptococcus	Cryptococcus_decagattii_7685027	chr_6	1348120	37278
Cryptococcus	Cryptococcus_decagattii_7685027	chr_7	1331191	30896
Cryptococcus	Cryptococcus_decagattii_7685027	chr_8	1008489	43683
Cryptococcus	Cryptococcus_decagattii_7685027	chr_9	995671	42441
Cryptococcus	Cryptococcus_decagattii_7685027	chr_10	799298	29663
Cryptococcus	Cryptococcus_decagattii_7685027	chr_11	732117	31466
Cryptococcus	Cryptococcus_decagattii_7685027	chr_12	694084	35943
Cryptococcus	Cryptococcus_decagattii_7685027	chr_13	649227	30529
Cryptococcus	Cryptococcus_decagattii_7685027	chr_14	527214	40056
Cryptococcus	Cryptococcus_gatti_WM276	chr_1	2230640	44155
Cryptococcus	Cryptococcus_gatti_WM276	chr_2	1990029	39197
Cryptococcus	Cryptococcus_gatti_WM276	chr_3	1961117	27260
Cryptococcus	Cryptococcus_gatti_WM276	chr_4	1814642	39287
Cryptococcus	Cryptococcus_gatti_WM276	chr_5	1333358	30368
Cryptococcus	Cryptococcus_gatti_WM276	chr_6	1325861	26077
Cryptococcus	Cryptococcus_gatti_WM276	chr_7	1324643	48209
Cryptococcus	Cryptococcus_gatti_WM276	chr_8	1274545	29693
Cryptococcus	Cryptococcus_gatti_WM276	chr_9	1059789	47051
Cryptococcus	Cryptococcus_gatti_WM276	chr_10	989388	24950
Cryptococcus	Cryptococcus_gatti_WM276	chr_11	821007	23326
Cryptococcus	Cryptococcus_gatti_WM276	chr_12	705984	29171
Cryptococcus	Cryptococcus_gatti_WM276	chr_13	687447	28914
Cryptococcus	Cryptococcus_gatti_WM276	chr_14	526465	22952
Cryptococcus	Cryptococcus_tetragattii_IND107	ctg_1	2215861	31373
Cryptococcus	Cryptococcus_tetragattii_IND107	ctg_2	1970860	17891
Cryptococcus	Cryptococcus_tetragattii_IND107	ctg_3	1930962	19625
Cryptococcus	Cryptococcus_tetragattii_IND107	ctg_4(a)	1557038	15857
Cryptococcus	Cryptococcus_tetragattii_IND107	ctg_5	1330454	25527
Cryptococcus	Cryptococcus_tetragattii_IND107	ctg_6	1299794	23233
Cryptococcus	Cryptococcus_tetragattii_IND107	ctg_7	1273650	21184
Cryptococcus	Cryptococcus_tetragattii_IND107	ctg_8	1242197	18285
Cryptococcus	Cryptococcus_tetragattii_IND107	ctg_9	1036396	22773
Cryptococcus	Cryptococcus_tetragattii_IND107	ctg_10	966072	23600
Cryptococcus	Cryptococcus_tetragattii_IND107	ctg_11	808226	15055
Cryptococcus	Cryptococcus_tetragattii_IND107	ctg_12	685443	39406
Cryptococcus	Cryptococcus_tetragattii_IND107	ctg_13	677467	15003
Cryptococcus	Cryptococcus_tetragattii_IND107	ctg_14	525519	23418
Cryptococcus	Cryptococcus_sp._MF34	chr_1	1306066	18587
Cryptococcus	Cryptococcus_sp._MF34	chr_2	1001573	20642
Cryptococcus	Cryptococcus_sp._MF34	chr_3	710513	21873
Cryptococcus	Cryptococcus_sp._MF34	chr_4	1323151	26108
Cryptococcus	Cryptococcus_sp._MF34	chr_5	677079	22237
Cryptococcus	Cryptococcus_sp._MF34	chr_6	1281580	31144
Cryptococcus	Cryptococcus_sp._MF34	chr_7	2008787	32975
Cryptococcus	Cryptococcus_sp._MF34	chr_8	829676	16252
Cryptococcus	Cryptococcus_sp._MF34	chr_9	969988	20603
Cryptococcus	Cryptococcus_sp._MF34	chr_10	1942700	24841
Cryptococcus	Cryptococcus_sp._MF34	chr_11	1271511	17804
Cryptococcus	Cryptococcus_sp._MF34	chr_12	2204281	21619
Cryptococcus	Cryptococcus_sp._MF34	chr_13	521119	27015
Cryptococcus	Cryptococcus_sp._MF34	chr_14(a)	1507400	19067
Cryptococcus	Cryptococcus_deuterogattii_R265	chr_1	2207848	21074
Cryptococcus	Cryptococcus_deuterogattii_R265	chr_2	2171391	13532
Cryptococcus	Cryptococcus_deuterogattii_R265	chr_3	1968033	18772
Cryptococcus	Cryptococcus_deuterogattii_R265	chr_4	1750766	12310
Cryptococcus	Cryptococcus_deuterogattii_R265	chr_5	1316417	17862
Cryptococcus	Cryptococcus_deuterogattii_R265	chr_6	1307262	15188
Cryptococcus	Cryptococcus_deuterogattii_R265	chr_7	1243496	8771
Cryptococcus	Cryptococcus_deuterogattii_R265	chr_8	1233638	11697
Cryptococcus	Cryptococcus_deuterogattii_R265	chr_9	972356	13770
Cryptococcus	Cryptococcus_deuterogattii_R265	chr_10	815166	9355
Cryptococcus	Cryptococcus_deuterogattii_R265	chr_11	733013	14198
Cryptococcus	Cryptococcus_deuterogattii_R265	chr_12	663894	14099
Cryptococcus	Cryptococcus_deuterogattii_R265	chr_13	650339	15193
Cryptococcus	Cryptococcus_deuterogattii_R265	chr_14	516503	21658
Cryptococcus	Cryptococcus_depauperatus_CBS7841	chr_1	3151204	33987
Cryptococcus	Cryptococcus_depauperatus_CBS7841	chr_2	2487610	32760
Cryptococcus	Cryptococcus_depauperatus_CBS7841	chr_3	2462433	94185
Cryptococcus	Cryptococcus_depauperatus_CBS7841	chr_4	2160883	28509
Cryptococcus	Cryptococcus_depauperatus_CBS7841	chr_5	1561840	26529
Cryptococcus	Cryptococcus_depauperatus_CBS7841	chr_6	1510128	92542
Cryptococcus	Cryptococcus_depauperatus_CBS7841	chr_7	1474230	35366
Cryptococcus	Cryptococcus_depauperatus_CBS7841	chr_8	1371048	28885
Cryptococcus	Cryptococcus_floricola_DSM27421	chr_1	1306066	84172
Cryptococcus	Cryptococcus_floricola_DSM27421	chr_2	1001573	88864
Cryptococcus	Cryptococcus_floricola_DSM27421	chr_3	710513	75608
Cryptococcus	Cryptococcus_floricola_DSM27421	chr_4	1323151	121538
Cryptococcus	Cryptococcus_floricola_DSM27421	chr_5	677079	52222
Cryptococcus	Cryptococcus_floricola_DSM27421	chr_6	1281580	89226
Cryptococcus	Cryptococcus_floricola_DSM27421	chr_8	969988	65444
Cryptococcus	Cryptococcus_floricola_DSM27421	chr_9	1942700	109375
Cryptococcus	Cryptococcus_floricola_DSM27421	chr_10	1271511	71706
Cryptococcus	Cryptococcus_floricola_DSM27421	chr_11	2204281	61702
Cryptococcus	Cryptococcus_floricola_DSM27421	chr_12	521119	47474
Cryptococcus	Cryptococcus_floricola_DSM27421	chr_13	1507400	64021
Cryptococcus	Cryptococcus_floricola_DSM27421	chr_14	330954	72971
Cryptococcus	Cryptococcus_wingfieldii_CBS7118	chr_1	2260188	59818
Cryptococcus	Cryptococcus_wingfieldii_CBS7118	chr_2	2197867	75994
Cryptococcus	Cryptococcus_wingfieldii_CBS7118	chr_3	1689188	80854
Cryptococcus	Cryptococcus_wingfieldii_CBS7118	chr_4	1672591	84698
Cryptococcus	Cryptococcus_wingfieldii_CBS7118	chr_5	1601376	79260
Cryptococcus	Cryptococcus_wingfieldii_CBS7118	chr_6	1575190	98211
Cryptococcus	Cryptococcus_wingfieldii_CBS7118	chr_7	1480951	62284
Cryptococcus	Cryptococcus_wingfieldii_CBS7118	chr_8	1477762	69335
Cryptococcus	Cryptococcus_wingfieldii_CBS7118	chr_9	1284505	104003
Cryptococcus	Cryptococcus_wingfieldii_CBS7118	chr_10	1183967	61670
Cryptococcus	Cryptococcus_wingfieldii_CBS7118	chr_11	1180593	89903
Cryptococcus	Cryptococcus_wingfieldii_CBS7118	chr_12	1161429	56401
Cryptococcus	Cryptococcus_wingfieldii_CBS7118	chr_13	1112179	79876
Cryptococcus	Cryptococcus_wingfieldii_CBS7118	chr_14	935585	52983
Cryptococcus	Cryptococcus_amylolentus_CBS6039	chr_1	2227464	30092
Cryptococcus	Cryptococcus_amylolentus_CBS6039	chr_2	2220979	22499
Cryptococcus	Cryptococcus_amylolentus_CBS6039	chr_3	1707710	32230
Cryptococcus	Cryptococcus_amylolentus_CBS6039	chr_4	1608529	48380
Cryptococcus	Cryptococcus_amylolentus_CBS6039	chr_5	1576773	38235
Cryptococcus	Cryptococcus_amylolentus_CBS6039	chr_6	1545655	39883
Cryptococcus	Cryptococcus_amylolentus_CBS6039	chr_7	1509211	34517
Cryptococcus	Cryptococcus_amylolentus_CBS6039	chr_8	1429001	22372
Cryptococcus	Cryptococcus_amylolentus_CBS6039	chr_9	1219259	36548
Cryptococcus	Cryptococcus_amylolentus_CBS6039	chr_10	1165603	30886
Cryptococcus	Cryptococcus_amylolentus_CBS6039	chr_11	1107941	36189
Cryptococcus	Cryptococcus_amylolentus_CBS6039	chr_12	1061032	44634
Cryptococcus	Cryptococcus_amylolentus_CBS6039	chr_13	1002165	39137
Cryptococcus	Cryptococcus_amylolentus_CBS6039	chr_14	832781	32457
Cryptococcus	Cryptococcus_sp._OR849	chr_1	2212545	40708
Cryptococcus	Cryptococcus_sp._OR849	chr_2	2066068	28462
Cryptococcus	Cryptococcus_sp._OR849	chr_3	1907520	22272
Cryptococcus	Cryptococcus_sp._OR849	chr_4	1580408	32980
Cryptococcus	Cryptococcus_sp._OR849	chr_5	1544423	31465
Cryptococcus	Cryptococcus_sp._OR849	chr_6	1474773	20655
Cryptococcus	Cryptococcus_sp._OR849	chr_7	1436975	30793
Cryptococcus	Cryptococcus_sp._OR849	chr_8	1124564	35579
Cryptococcus	Cryptococcus_sp._OR849	chr_9	1109269	32198
Cryptococcus	Cryptococcus_sp._OR849	chr_10	1079453	22812
Cryptococcus	Cryptococcus_sp._OR849	chr_11	1076499	14067
Cryptococcus	Cryptococcus_sp._OR849	chr_12	903130	30721
Cryptococcus	Cryptococcus_sp._OR849	chr_13	875485	39262
Cryptococcus	Cryptococcus_sp._OR849	chr_14	762481	20919
Cryptococcus	Cryptococcus_sp._OR918	chr_1	4758796	40925
Cryptococcus	Cryptococcus_sp._OR918	chr_2	4459873	41007
Cryptococcus	Cryptococcus_sp._OR918	chr_3	4020467	36188
Cryptococcus	Cryptococcus_sp._OR918	chr_4	3710839	55457
Cryptococcus	Cryptococcus_sp._OR918	chr_5	3291332	35410
Cryptococcus	Cryptococcus_sp._OR918	chr_6	2509120	35063
Cryptococcus	Cryptococcus_sp._OR918	chr_7	1770115	21970
Kwoniella	Kwoniella_europaea_PYCC6329	chr_1	16668455	13695
Kwoniella	Kwoniella_europaea_PYCC6329	chr_2	4002275	9504
Kwoniella	Kwoniella_europaea_PYCC6329	chr_3	2162731	29501
Kwoniella	Kwoniella_sp._B9012	chr_1	18217905	27758
Kwoniella	Kwoniella_sp._B9012	chr_2	2624867	21770
Kwoniella	Kwoniella_sp._B9012	chr_3	2185566	18776
Kwoniella	Kwoniella_botswanensis_CBS12716	chr_1	18234046	8372
Kwoniella	Kwoniella_botswanensis_CBS12716	chr_2	2577072	9703
Kwoniella	Kwoniella_botswanensis_CBS12716	chr_3	2196128	17908
Kwoniella	Kwoniella_mangrovensis_CBS8507	ctg_2(a)	4638931	25095
Kwoniella	Kwoniella_mangrovensis_CBS8507	ctg_3	2516065	16370
Kwoniella	Kwoniella_mangrovensis_CBS8507	ctg_4	2107591	10482
Kwoniella	Kwoniella_bestiolae_CBS10118	chr_1	8410264	8827
Kwoniella	Kwoniella_bestiolae_CBS10118	chr_2	4033336	6684
Kwoniella	Kwoniella_bestiolae_CBS10118	chr_3	2313741	13340
Kwoniella	Kwoniella_bestiolae_CBS10118	chr_4	2197185	14594
Kwoniella	Kwoniella_bestiolae_CBS10118	chr_5	2180016	7293
Kwoniella	Kwoniella_bestiolae_CBS10118	chr_6	1950998	4057
Kwoniella	Kwoniella_bestiolae_CBS10118	chr_7	1787790	6645
Kwoniella	Kwoniella_bestiolae_CBS10118	chr_8	1678335	5621
Kwoniella	Kwoniella_dejecticola_CBS10117	chr_1	3948395	5568
Kwoniella	Kwoniella_dejecticola_CBS10117	chr_2	2592705	6680
Kwoniella	Kwoniella_dejecticola_CBS10117	chr_3	2430949	5681
Kwoniella	Kwoniella_dejecticola_CBS10117	chr_4	2239534	5525
Kwoniella	Kwoniella_dejecticola_CBS10117	chr_5	2115541	7176
Kwoniella	Kwoniella_dejecticola_CBS10117	chr_6	2085381	8129
Kwoniella	Kwoniella_dejecticola_CBS10117	chr_7	1890953	7378
Kwoniella	Kwoniella_dejecticola_CBS10117	chr_8	1773182	4536
Kwoniella	Kwoniella_dejecticola_CBS10117	chr_9	1661965	7999
Kwoniella	Kwoniella_dejecticola_CBS10117	chr_10	1598656	14820
Kwoniella	Kwoniella_dejecticola_CBS10117	chr_11	1595509	6102
Kwoniella	Kwoniella_pini_CBS10737	chr_1	3462388	5703
Kwoniella	Kwoniella_pini_CBS10737	chr_2	2317804	5091
Kwoniella	Kwoniella_pini_CBS10737	chr_3	2150283	6450
Kwoniella	Kwoniella_pini_CBS10737	chr_4	1939489	5106
Kwoniella	Kwoniella_pini_CBS10737	chr_5	1859852	6100
Kwoniella	Kwoniella_pini_CBS10737	chr_6	1836121	7400
Kwoniella	Kwoniella_pini_CBS10737	chr_7	1626370	5724
Kwoniella	Kwoniella_pini_CBS10737	chr_8	1460316	5901
Kwoniella	Kwoniella_pini_CBS10737	chr_9	1436723	8260
Kwoniella	Kwoniella_pini_CBS10737	chr_10	1407932	5285
Kwoniella	Kwoniella_pini_CBS10737	chr_11	1390060	5477
Kwoniella	Kwoniella_dendrophila_CBS6074	chr_1	4006139	5111
Kwoniella	Kwoniella_dendrophila_CBS6074	chr_2	2515540	7119
Kwoniella	Kwoniella_dendrophila_CBS6074	chr_3	2331810	5785
Kwoniella	Kwoniella_dendrophila_CBS6074	chr_4	2037242	7072
Kwoniella	Kwoniella_dendrophila_CBS6074	chr_5	1989622	6267
Kwoniella	Kwoniella_dendrophila_CBS6074	chr_6	1855982	5451
Kwoniella	Kwoniella_dendrophila_CBS6074	chr_7	1847903	5666
Kwoniella	Kwoniella_dendrophila_CBS6074	chr_8	1650302	5573
Kwoniella	Kwoniella_dendrophila_CBS6074	chr_9	1621887	4945
Kwoniella	Kwoniella_dendrophila_CBS6074	chr_10	1612883	7065
Kwoniella	Kwoniella_dendrophila_CBS6074	chr_11	1556710	5498
Kwoniella	Kwoniella_shivajii_CBS11374	chr_1	3724095	6179
Kwoniella	Kwoniella_shivajii_CBS11374	chr_2	2374439	4840
Kwoniella	Kwoniella_shivajii_CBS11374	chr_3	2170389	6440
Kwoniella	Kwoniella_shivajii_CBS11374	chr_4	2078303	8196
Kwoniella	Kwoniella_shivajii_CBS11374	chr_5	2021889	7482
Kwoniella	Kwoniella_shivajii_CBS11374	chr_6	1816837	8521
Kwoniella	Kwoniella_shivajii_CBS11374	chr_7	1800561	5661
Kwoniella	Kwoniella_shivajii_CBS11374	chr_8	1575365	5406
Kwoniella	Kwoniella_shivajii_CBS11374	chr_9	1526928	5329
Kwoniella	Kwoniella_shivajii_CBS11374	chr_10	1511845	6657
Kwoniella	Kwoniella_shivajii_CBS11374	chr_11	1483245	10751
Kwoniella	Kwoniella_heveanensis_CBS569	chr_1	13314169	7283
Kwoniella	Kwoniella_heveanensis_CBS569	chr_2	5071532	8303
Kwoniella	Kwoniella_heveanensis_CBS569	chr_3	2336095	6336
Kwoniella	Kwoniella_heveanensis_CBS569	chr_4	2326647	8615
Kwoniella	Kwoniella_heveanensis_CBS569	chr_5	2191198	5794
Kwoniella	Kwoniella_sp._CBS6097	chr_1	13655223	7913
Kwoniella	Kwoniella_sp._CBS6097	chr_2	5246128	9560
Kwoniella	Kwoniella_sp._CBS6097	chr_3	2495360	7809
Kwoniella	Kwoniella_sp._CBS6097	chr_4	2486266	10362
Kwoniella	Kwoniella_sp._CBS6097	chr_5	2195335	5741
Kwoniella	Kwoniella_sp._CBS9459	chr_1	13071904	6350
Kwoniella	Kwoniella_sp._CBS9459	chr_2	4848594	7987
Kwoniella	Kwoniella_sp._CBS9459	chr_3	2318839	5929
Kwoniella	Kwoniella_sp._CBS9459	chr_4	2220046	5247
Kwoniella	Kwoniella_sp._CBS9459	chr_5	2032083	6677
Kwoniella	Kwoniella_sp._CBS9459	chr_6(d)	745002	16734
Kwoniella	Kwoniella_sp._DSM27419	chr_1	3173113	12949
Kwoniella	Kwoniella_sp._DSM27419	chr_2	1870272	7303
Kwoniella	Kwoniella_sp._DSM27419	chr_3	1627639	6060
Kwoniella	Kwoniella_sp._DSM27419	chr_4	1593046	29010
Kwoniella	Kwoniella_sp._DSM27419	chr_5	1531090	12958
Kwoniella	Kwoniella_sp._DSM27419	chr_6	1529599	5815
Kwoniella	Kwoniella_sp._DSM27419	chr_7	1389511	6540
Kwoniella	Kwoniella_sp._DSM27419	chr_8	1258023	12780
Kwoniella	Kwoniella_sp._DSM27419	chr_9	1179249	7292
Kwoniella	Kwoniella_sp._DSM27419	chr_10	1159314	6099
Kwoniella	Kwoniella_sp._DSM27419	chr_11	1141911	5181
Kwoniella	Kwoniella_sp._DSM27419	chr_12(d)	227642	6210
Kwoniella	Kwoniella_newhampshirensis_CBS13917	ctg_1	1932656	7603
Kwoniella	Kwoniella_newhampshirensis_CBS13917	ctg_2	1807273	3981
Kwoniella	Kwoniella_newhampshirensis_CBS13917	ctg_3	1796805	5711
Kwoniella	Kwoniella_newhampshirensis_CBS13917	ctg_4	1750254	9139
Kwoniella	Kwoniella_newhampshirensis_CBS13917	ctg_5	1733374	4052
Kwoniella	Kwoniella_newhampshirensis_CBS13917	ctg_6	1529259	4707
Kwoniella	Kwoniella_newhampshirensis_CBS13917	ctg_7	1426175	5436
Kwoniella	Kwoniella_newhampshirensis_CBS13917	ctg_8	1357472	7581
Kwoniella	Kwoniella_newhampshirensis_CBS13917	ctg_9	1331085	5930
Kwoniella	Kwoniella_newhampshirensis_CBS13917	ctg_10	1141205	8145
Kwoniella	Kwoniella_newhampshirensis_CBS13917	ctg_11	1120717	8610
Kwoniella	Kwoniella_newhampshirensis_CBS13917	ctg_12	1115002	4366
Kwoniella	Kwoniella_newhampshirensis_CBS13917	ctg_13	935372	6691
Kwoniella	Kwoniella_newhampshirensis_CBS13917	ctg_15(a)	646935	9722
Kwoniella	Kwoniella_shandongensis_CBS12478	chr_1	1970055	5010
Kwoniella	Kwoniella_shandongensis_CBS12478	chr_2	1919173	6711
Kwoniella	Kwoniella_shandongensis_CBS12478	chr_3	1888789	8246
Kwoniella	Kwoniella_shandongensis_CBS12478	chr_4	1845870	4607
Kwoniella	Kwoniella_shandongensis_CBS12478	chr_5	1777501	5956
Kwoniella	Kwoniella_shandongensis_CBS12478	chr_6	1599119	7269
Kwoniella	Kwoniella_shandongensis_CBS12478	chr_7	1548260	5716
Kwoniella	Kwoniella_shandongensis_CBS12478	chr_8	1489048	11462
Kwoniella	Kwoniella_shandongensis_CBS12478	chr_9	1458286	9108
Kwoniella	Kwoniella_shandongensis_CBS12478	chr_10	1397571	7154
Kwoniella	Kwoniella_shandongensis_CBS12478	chr_11	1222757	9055
Kwoniella	Kwoniella_shandongensis_CBS12478	chr_12	1145109	11342
Kwoniella	Kwoniella_shandongensis_CBS12478	chr_13	1126084	6756
Kwoniella	Kwoniella_shandongensis_CBS12478	chr_14	917670	5100

## Sheet: B
B. EarlGrey results for each TE category and species (related to Fig 5B)
Organism	tclassif	cov. genome (bp)	count	TE percent
Cryptococcus_neoformans_H99	DNA	49490	65	0.259247
	LINE	38981	52	0.204197
	LTR	721644	576	3.78024
	SINE	11975	5	0.0627295
	Unclassified	274190	267	1.43631
	Non-Repeat	17993617	NA	94.2573
Cryptococcus_deneoformans_JEC21	DNA	112867	127	0.587486
	LINE	95956	72	0.499462
	LTR	788356	687	4.10349
	Unclassified	71262	181	0.370927
	Non-Repeat	18143414	NA	94.4386
Cryptococcus_bacillisporus_CA1280	DNA	48227	57	0.27055
	LINE	48239	50	0.270618
	LTR	218830	250	1.22762
	SINE	9070	16	0.0508821
	Unclassified	122740	173	0.688563
	Non-Repeat	17378420	NA	97.4918
Cryptococcus_decagattii_7685027	DNA	76363	64	0.429765
	LINE	17609	32	0.0991021
	LTR	573682	329	3.22864
	Unclassified	64083	125	0.360654
	Non-Repeat	17036809	NA	95.8818
Cryptococcus_gatti_WM276	DNA	46572	41	0.258089
	LINE	20531	26	0.113777
	LTR	404706	385	2.24277
	SINE	22350	7	0.123858
	Unclassified	69724	189	0.386391
	Non-Repeat	17481032	NA	96.8751
Cryptococcus_tetragattii_IND107	DNA	19166	26	0.107676
	LINE	6879	12	0.0386469
	LTR	202904	267	1.13993
	SINE	52385	5	0.294304
	Unclassified	60564	129	0.340254
	Non-Repeat	17457724	NA	98.0792
Cryptococcus_sp._MF34	DNA	2154	7	0.0120427
	LINE	22802	30	0.127482
	LTR	220278	303	1.23154
	SINE	20597	7	0.115155
	Unclassified	74220	141	0.414953
	Non-Repeat	17546327	NA	98.0988
Cryptococcus_deuterogattii_R265	DNA	2927	9	0.0166779
	LINE	4271	6	0.024336
	LTR	141386	216	0.805613
	Unclassified	113682	130	0.647756
	Non-Repeat	17287856	NA	98.5056
Cryptococcus_depauperatus_CBS7841	DNA	90019	68	0.556381
	LTR	347391	343	2.14712
	Other (Simple Repeat, Microsatellite, RNA)	884	5	0.00546375
	Unclassified	440981	1100	2.72557
	Non-Repeat	15300101	NA	94.5655
Cryptococcus_floricola_DSM27421	DNA	12237	19	0.0563921
	LINE	93266	87	0.4298
	LTR	815264	402	3.75701
	Rolling Circle	34858	47	0.160637
	SINE	10690	50	0.049263
	Unclassified	557595	771	2.56958
	Non-Repeat	20175927	NA	92.9773
Cryptococcus_wingfieldii_CBS7118	DNA	5244	7	0.0251953
	LINE	169679	76	0.81524
	LTR	812724	419	3.90482
	Rolling Circle	11009	17	0.0528939
	SINE	10091	46	0.0484833
	Unclassified	306475	521	1.47249
	Non-Repeat	19498149	NA	93.6809
Cryptococcus_amylolentus_CBS6039	DNA	34700	51	0.171316
	LINE	1808	3	0.00892619
	LTR	87346	86	0.431232
	SINE	11911	53	0.0588052
	Unclassified	224648	472	1.1091
	Non-Repeat	19894583	NA	98.2206
Cryptococcus_sp._OR849	DNA	415	1	0.0021667
	LINE	399	1	0.00208316
	LTR	182978	118	0.955319
	SINE	8655	50	0.0451873
	Unclassified	114268	255	0.596588
	Non-Repeat	18846878	NA	98.3987
Cryptococcus_sp._OR918	DNA	141	1	0.000575028
	LINE	8702	12	0.0354886
	LTR	96732	100	0.394494
	Other (Simple Repeat, Microsatellite, RNA)	132	1	0.000538324
	Unclassified	104367	156	0.425631
	Non-Repeat	24310468	NA	99.1433
Kwoniella_europaea_PYCC6329	LTR	41974	26	0.183827
	Other (Simple Repeat, Microsatellite, RNA)	182	1	0.000797076
	SINE	10899	50	0.0477326
	Unclassified	8133	8	0.0356188
	Non-Repeat	22772273	NA	99.732
Kwoniella_sp._B9012	LINE	254	1	0.00110299
	LTR	41121	28	0.178567
	SINE	11939	52	0.0518448
	Non-Repeat	22975024	NA	99.7685
Kwoniella_botswanensis_CBS12716	LTR	14766	18	0.0641798
	SINE	9781	48	0.0425127
	Unclassified	216289	10	0.940091
	Non-Repeat	22766410	NA	98.9532
Kwoniella_mangrovensis_CBS8507	DNA	2525	7	0.0110761
	LTR	32466	29	0.142414
	SINE	11228	51	0.0492523
	Unclassified	141397	49	0.620246
	Non-Repeat	22609307	NA	99.177
Kwoniella_bestiolae_CBS10118	LINE	146047	16	0.594856
	LTR	27980	32	0.113964
	SINE	11229	58	0.0457362
	Unclassified	22570	33	0.0919286
	Non-Repeat	24343839	NA	99.1535
Kwoniella_dejecticola_CBS10117	DNA	370	1	0.001546
	LTR	7504	15	0.0313545
	Other (Simple Repeat, Microsatellite, RNA)	678	3	0.00283294
	SINE	7802	42	0.0325997
	Unclassified	6566	20	0.0274352
	Non-Repeat	23909850	NA	99.9042
Kwoniella_pini_CBS10737	LINE	469	1	0.00224538
	LTR	20671	22	0.0989643
	Other (Simple Repeat, Microsatellite, RNA)	11605	21	0.05556
	SINE	5065	26	0.0242491
	Unclassified	7840	15	0.0375347
	Non-Repeat	20841688	NA	99.7814
Kwoniella_dendrophila_CBS6074	LTR	492	3	0.00213671
	Unclassified	22098	55	0.0959697
	Non-Repeat	23003430	NA	99.9019
Kwoniella_shivajii_CBS11374	LTR	3590	5	0.016192
	Other (Simple Repeat, Microsatellite, RNA)	150	1	0.000676544
	SINE	5824	29	0.026268
	Unclassified	37230	83	0.167918
	Non-Repeat	22124702	NA	99.7889
Kwoniella_heveanensis_CBS569	LTR	3989	7	0.0158045
	Non-Repeat	25235652	NA	99.9842
Kwoniella_sp._CBS6097	LINE	722	1	0.00276858
	LTR	12219	17	0.046855
	Other (Simple Repeat, Microsatellite, RNA)	3230	5	0.0123858
	Penelope	113	1	0.00043331
	Unclassified	18976	32	0.0727654
	Non-Repeat	26043052	NA	99.8648
Kwoniella_sp._CBS9459	DNA	2082	8	0.00824997
	LTR	6068	9	0.0240446
	Other (Simple Repeat, Microsatellite, RNA)	5570	9	0.0220712
	SINE	7577	36	0.030024
	Unclassified	16863	31	0.06682
	Non-Repeat	25198308	NA	99.8488
Kwoniella_sp._DSM27419	LTR	18483	15	0.102208
	Other (Simple Repeat, Microsatellite, RNA)	10460	30	0.0578422
	SINE	3828	24	0.0211683
	Unclassified	45087	70	0.249324
	Non-Repeat	18005810	NA	99.5695
Kwoniella_newhampshirensis_CBS13917	LTR	78520	93	0.383781
	Other (Simple Repeat, Microsatellite, RNA)	42077	56	0.205659
	SINE	4697	20	0.0229575
	Unclassified	90392	189	0.441808
	Non-Repeat	20243878	NA	98.9458
Kwoniella_shandongensis_CBS12478	LTR	109901	145	0.515839
	Other (Simple Repeat, Microsatellite, RNA)	208	1	0.000976283
	SINE	7699	32	0.0361366
	Unclassified	164222	449	0.770804
	Non-Repeat	21023262	NA	98.6762
Note: SINES, Penelope and Non-Repeat were not ploted in Fig 5B

## Sheet: C
C. Relative percentage of LTR retrotransposons found in centromeric (CEN) versus non-centromeric (Non-CEN) regions, normalized by the total percentage of LTRs (related to Fig 5C).
Organism	tclassif	cov. genome (bp)	count	genome size (bp)	cen TEs (bp)	non_cen TEs (bp)	percent_TEs_cen	percent_TEs_non_cen	total_percent	normalized_TE_percent_cen	normalized_TE_percent_non_cen
Cryptococcus_neoformans_H99	LTR	721644	576	19089897	591030	130614	0.0309604	0.00684205	0.0378025	81.9005	18.0995
Cryptococcus_deneoformans_JEC21	LTR	788356	687	19211855	753348	35008	0.0392127	0.00182221	0.0410349	95.5594	4.44063
Cryptococcus_bacillisporus_CA1280	LTR	218830	250	17825526	198813	20017	0.0111533	0.00112294	0.0122762	90.8527	9.14726
Cryptococcus_decagattii_7685027	LTR	573682	329	17768546	431796	141886	0.0243011	0.00798523	0.0322863	75.2675	24.7325
Cryptococcus_gatti_WM276	LTR	404706	385	18044915	369874	34832	0.0204974	0.00193029	0.0224277	91.3933	8.60673
Cryptococcus_tetragattii_IND107	LTR	202904	267	17799622	189859	13045	0.0106665	0.000732881	0.0113994	93.5709	6.42913
Cryptococcus_gatti_MF34	LTR	220278	303	17886378	196911	23367	0.011009	0.00130641	0.0123154	89.3921	10.6079
Cryptococcus_deuterogattii_R265	LTR	141386	216	17550122	131147	10239	0.00747271	0.000583415	0.00805612	92.7581	7.24188
Cryptococcus_depauperatus_CBS7841	LTR	347391	343	16179376	199895	147496	0.0123549	0.0091163	0.0214712	57.5417	42.4583
Cryptococcus_floricola_DSM27421	LTR	815264	402	21699837	682606	132658	0.0314567	0.00611332	0.03757	83.7282	16.2718
Cryptococcus_wingfieldii_CBS7118	LTR	812724	419	20813371	631669	181055	0.0303492	0.00869898	0.0390482	77.7224	22.2776
Cryptococcus_amylolentus_CBS6039	LTR	87346	86	20254996	69391	17955	0.00342587	0.000886448	0.00431232	79.4438	20.5562
Cryptococcus_sp._OR849	LTR	182978	118	19153593	180808	2170	0.0094399	0.000113295	0.00955319	98.8141	1.18594
Cryptococcus_sp._OR918	LTR	96732	100	24520542	95807	925	0.00390721	3.77235e-05	0.00394493	99.0437	0.956252
Kwoniella_europaea_PYCC6329	LTR	41974	26	22833461	41052	922	0.00179789	4.03793e-05	0.00183827	97.8034	2.19659
Kwoniella_sp._B9012	LTR	41121	28	23028338	40676	445	0.00176635	1.9324e-05	0.00178567	98.9178	1.08217
Kwoniella_botswanensis_CBS12716	LTR	14766	18	23007246	14506	260	0.000630497	1.13008e-05	0.000641798	98.2392	1.7608
Kwoniella_mangrovensis_CBS8507	LTR	32466	29	22796923	32357	109	0.00141936	4.78135e-06	0.00142414	99.6643	0.335736
Kwoniella_bestiolae_CBS10118	LTR	27980	32	24551665	27764	216	0.00113084	8.79777e-06	0.00113964	99.228	0.77198
Kwoniella_dejecticola_CBS10117	LTR	7504	15	23932770	6544	960	0.000273433	4.01124e-05	0.000313545	87.2068	12.7932
Kwoniella_pini_CBS10737	LTR	20671	22	20887338	20671	0	0.000989643	0	0.000989643	100	0
Kwoniella_dendrophila_CBS6074	LTR	492	3	23026020	0	492	0	2.13671e-05	2.13671e-05	0	100
Kwoniella_shivajii_CBS11374	LTR	3590	5	22171496	3102	488	0.000139909	2.20102e-05	0.000161919	86.4067	13.5933
Kwoniella_heveanensis_CBS569	LTR	3989	7	25239641	3347	642	0.000132609	2.54362e-05	0.000158045	83.9057	16.0943
Kwoniella_sp._CBS6097	LTR	12219	17	26078312	8867	3352	0.000340014	0.000128536	0.00046855	72.5673	27.4327
Kwoniella_sp._CBS9459	LTR	6068	9	25236468	5535	533	0.000219325	2.11202e-05	0.000240445	91.2162	8.78379
Kwoniella_sp._DSM27419	LTR	18483	15	18083668	13399	5084	0.000740945	0.000281138	0.00102208	72.4936	27.5064
Kwoniella_newhampshirensis_CBS13917	LTR	78520	93	20459564	29536	48984	0.00144363	0.00239419	0.00383782	37.6159	62.3841
Kwoniella_shandongensis_CBS12478	LTR	109901	145	21305292	12733	97168	0.000597645	0.00456074	0.00515838	11.5859	88.4141

## Sheet: D
D. Percentage of TEs in Cryptococcus and Kwoniella and statistics (related to Fig 5D) .
Organism	percentage	Group		Statistic	Value	p-value	Species
Cryptococcus_neoformans_H99	5.67999	Cryptococcus		Mean Cryptococcus	3.46692
Cryptococcus_deneoformans_JEC21	5.56136	Cryptococcus		Mean Kwoniella	0.434603
Cryptococcus_bacillisporus_CA1280	2.45735	Cryptococcus		Median Cryptococcus	2.72919
Cryptococcus_decagattii_7685027	4.11816	Cryptococcus		Median Kwoniella	0.194304
Cryptococcus_gatti_WM276	3.00103	Cryptococcus		Min Cryptococcus	0.856727		Cryptococcus_sp._OR918
Cryptococcus_tetragattii_IND107	1.62651	Cryptococcus		Min Kwoniella	0.0158045		Kwoniella_heveanensis_CBS569
Cryptococcus_sp._MF34	1.78602	Cryptococcus		Max Cryptococcus	6.97342		Cryptococcus_floricola_DSM27421
Cryptococcus_deuterogattii_R265	1.49438	Cryptococcus		Max Kwoniella	1.28762		Kwoniella_shandongensis_CBS12478
Cryptococcus_depauperatus_CBS7841	5.43454	Cryptococcus		Shapiro-Wilk Cryptococcus		0.0507685
Cryptococcus_floricola_DSM27421	6.97342	Cryptococcus		Shapiro-Wilk Kwoniella		0.00777204
Cryptococcus_wingfieldii_CBS7118	6.27064	Cryptococcus		Mann-Whitney U	207	9.43104e-06
Cryptococcus_amylolentus_CBS6039	1.72057	Cryptococcus
Cryptococcus_sp._OR849	1.55616	Cryptococcus
Cryptococcus_sp._OR918	0.856727	Cryptococcus
Kwoniella_europaea_PYCC6329	0.220243	Kwoniella
Kwoniella_sp._B9012	0.17967	Kwoniella
Kwoniella_botswanensis_CBS12716	1.00427	Kwoniella
Kwoniella_mangrovensis_CBS8507	0.773736	Kwoniella
Kwoniella_bestiolae_CBS10118	0.800748	Kwoniella
Kwoniella_dejecticola_CBS10117	0.0631686	Kwoniella
Kwoniella_pini_CBS10737	0.194304	Kwoniella
Kwoniella_dendrophila_CBS6074	0.0981064	Kwoniella
Kwoniella_shivajii_CBS11374	0.184787	Kwoniella
Kwoniella_heveanensis_CBS569	0.0158045	Kwoniella
Kwoniella_sp._CBS6097	0.134775	Kwoniella
Kwoniella_sp._CBS9459	0.121186	Kwoniella
Kwoniella_sp._DSM27419	0.409375	Kwoniella
Kwoniella_newhampshirensis_CBS13917	1.03125	Kwoniella
Kwoniella_shandongensis_CBS12478	1.28762	Kwoniella

## Sheet: E
E. Percentage of TEs in pathogenic and saprophytic Cryptococcus species and statistics (related to Fig 5E).
Organism	TE Percentage	Group		Statistic	TE Percentage	p-value	Species
Cryptococcus_neoformans_H99	5.67999	pathogen		Mean pathogen	3.2156
Cryptococcus_deneoformans_JEC21	5.56136	pathogen		Mean saprophytic	3.80201
Cryptococcus_bacillisporus_CA1280	2.45735	pathogen		Median pathogen	2.72919
Cryptococcus_decagattii_7685027	4.11816	pathogen		Median saprophytic	3.57756
Cryptococcus_gatti_WM276	3.00103	pathogen		Min pathogen	1.49438		Cryptococcus_deuterogattii_R265
Cryptococcus_tetragattii_IND107	1.62651	pathogen		Min saprophytic	0.856727		Cryptococcus_sp._OR918
Cryptococcus_sp._MF34	1.78602	pathogen		Max pathogen	5.67999		Cryptococcus_neoformans_H99
Cryptococcus_deuterogattii_R265	1.49438	pathogen		Max saprophytic	6.97342		Cryptococcus_floricola_DSM27421
Cryptococcus_depauperatus_CBS7841	5.43454	saprophytic		Shapiro-Wilk pathogen		0.135664
Cryptococcus_floricola_DSM27421	6.97342	saprophytic		Shapiro-Wilk saprophytic		0.145393
Cryptococcus_wingfieldii_CBS7118	6.27064	saprophytic		Mann-Whitney U	23	0.949717
Cryptococcus_amylolentus_CBS6039	1.72057	saprophytic
Cryptococcus_sp._OR849	1.55616	saprophytic
Cryptococcus_sp._OR918	0.856727	saprophytic

## Sheet: F
F. Percentage of TEs versus Genome size and statistics (related to Fig 5F).
Organism	percentage TEs	Genome size (Mb)		Normality Shapiro-Wilk test
Cryptococcus_neoformans_H99	5.67999	19.0899		Variable	p-value
Cryptococcus_deneoformans_JEC21	5.56136	19.2119		TE percentage	6.94557e-05
Cryptococcus_bacillisporus_CA1280	2.45735	17.8255		Genome size	0.16909
Cryptococcus_decagattii_7685027	4.11816	17.7685
Cryptococcus_gatti_WM276	3.00103	18.0449		Spearman's correlation coefficient analysis
Cryptococcus_tetragattii_IND107	1.62651	17.7996		Variable 1	Variable 2	Spearman's rho	p-value
Cryptococcus_sp._MF34	1.78602	17.8864		Genome_size_mb	percentage_TEs	-0.717734	1.17194e-05
Cryptococcus_deuterogattii_R265	1.49438	17.5501
Cryptococcus_depauperatus_CBS7841	5.43454	16.1794
Cryptococcus_floricola_DSM27421	6.97342	21.6998
Cryptococcus_wingfieldii_CBS7118	6.27064	20.8134
Cryptococcus_amylolentus_CBS6039	1.72057	20.255
Cryptococcus_sp._OR849	1.55616	19.1536
Cryptococcus_sp._OR918	0.856727	24.5205
Kwoniella_europaea_PYCC6329	0.220243	22.8335
Kwoniella_sp._B9012	0.17967	23.0283
Kwoniella_botswanensis_CBS12716	1.00427	23.0072
Kwoniella_mangrovensis_CBS8507	0.773736	22.7969
Kwoniella_bestiolae_CBS10118	0.800748	24.5517
Kwoniella_dejecticola_CBS10117	0.0631686	23.9328
Kwoniella_pini_CBS10737	0.194304	20.8873
Kwoniella_dendrophila_CBS6074	0.0981064	23.026
Kwoniella_shivajii_CBS11374	0.184787	22.1715
Kwoniella_heveanensis_CBS569	0.0158045	25.2396
Kwoniella_sp._CBS6097	0.134775	26.0783
Kwoniella_sp._CBS9459	0.121186	25.2365
Kwoniella_sp._DSM27419	0.409375	18.0837
Kwoniella_newhampshirensis_CBS13917	1.03125	20.4596
Kwoniella_shandongensis_CBS12478	1.28762	21.3053

## Sheet: G
G. Percentage of TEs versus Average centromere length and statistics (related to Fig 5G).
Organism	percentage TEs	Avg_cen_length (bp)		Normality Shapiro-Wilk test
Cryptococcus_neoformans_H99	5.67999	47984		Variable	p-value
Cryptococcus_deneoformans_JEC21	5.56136	69341		TE percentage	6.94557e-05
Cryptococcus_bacillisporus_CA1280	2.45735	21953		Avg_cen_length	0.000197382
Cryptococcus_decagattii_7685027	4.11816	35320
Cryptococcus_gatti_WM276	3.00103	32901		Spearman's correlation coefficient analysis
Cryptococcus_tetragattii_IND107	1.62651	22302		Variable 1	Variable 2	Spearman's rho	p-value
Cryptococcus_sp._MF34	1.78602	22912		Avg_cen_length	percentage_TEs	0.819212	5.52064e-08
Cryptococcus_deuterogattii_R265	1.49438	14820
Cryptococcus_depauperatus_CBS7841	5.43454	46595
Cryptococcus_floricola_DSM27421	6.97342	77613
Cryptococcus_wingfieldii_CBS7118	6.27064	75378
Cryptococcus_amylolentus_CBS6039	1.72057	34861
Cryptococcus_sp._OR849	1.55616	28778
Cryptococcus_sp._OR918	0.856727	40925
Kwoniella_europaea_PYCC6329	0.220243	17567
Kwoniella_sp._B9012	0.17967	22768
Kwoniella_botswanensis_CBS12716	1.00427	11994
Kwoniella_mangrovensis_CBS8507	0.773736	17316
Kwoniella_bestiolae_CBS10118	0.800748	8383
Kwoniella_dejecticola_CBS10117	0.0631686	7236
Kwoniella_pini_CBS10737	0.194304	6045
Kwoniella_dendrophila_CBS6074	0.0981064	5959
Kwoniella_shivajii_CBS11374	0.184787	6860
Kwoniella_heveanensis_CBS569	0.0158045	7266
Kwoniella_sp._CBS6097	0.134775	8277
Kwoniella_sp._CBS9459	0.121186	8154
Kwoniella_sp._DSM27419	0.409375	9850
Kwoniella_newhampshirensis_CBS13917	1.03125	6548
Kwoniella_shandongensis_CBS12478	1.28762	7392
